# Supplementary material for: Long-Term Oncological Outcomes in Metastatic Prostate Cancer Patients Who Are Able to Maintain/Recover Ongoing Anticancer Therapy After SARS-CoV-2 Infection—Results of the MEET-URO 22 Study
Source: Cancers (Basel). 2026 Jan 15;18(2):264. doi: 10.3390/cancers18020264 (PMC12838613; doi:10.3390/cancers18020264)
Supplement: Supplementary file 1 [file cancers-18-00264-s001.zip]

Archive with 1 entries (1 files):
- cancers-3979415-supplementary.pdf
